# Supplementary material for: Therapeutic Response of CCKBR-Positive Tumors to Combinatory Treatment with Everolimus and the Radiolabeled Minigastrin Analogue [177Lu]Lu-PP-F11N
Source: Pharmaceutics. 2021 Dec 15;13(12):2156. doi: 10.3390/pharmaceutics13122156 (PMC8708304; doi:10.3390/pharmaceutics13122156)
Supplement: Supplementary file 1 [file pharmaceutics-13-02156-s001.zip]

Archive with 1 entries (1 files):
- pharmaceutics-1494913-supplementary.pdf
